# Supplementary material for: Entrapment of Hydrophilic and Hydrophobic Molecules in Beads Prepared from Isolated Denatured Whey Protein
Source: Pharmaceutics. 2021 Jul 1;13(7):1001. doi: 10.3390/pharmaceutics13071001 (PMC8309121; doi:10.3390/pharmaceutics13071001)
Supplement: Supplementary file 1 [file pharmaceutics-13-01001-s001.zip]

Archive with 1 entries (1 files):
- pharmaceutics-1256892- supplementary.pdf
